# Supplementary material for: Analysis of the spatial distribution of infant mortality by cause of death in Austria in 1984 to 2006
Source: Int J Health Geogr. 2008 May 21;7:21. doi: 10.1186/1476-072X-7-21 (PMC2432051; doi:10.1186/1476-072X-7-21)
Supplement: Additional file 1 — Grouping_ICD_Codes_9_10. Grouping of deceased newborns by ICD-9 Codes until 2001 and ICD-10 Codes after 2001. [file 1476-072X-7-21-S1.xls]

## Sheet: ICD_Codes
ICD-9 codes apply to time period 1984-2001, ICD-10 codes apply to 2002-2006
Infections,respiratory diseases
ICD-9 Codes:	3	8	9	33	36	38	41	47	49	52
	54	70	74	79	90	112	117	136	320	322
	323	324	381	382	383	421	422	462	463	464
	466	473	478	480	481	485	486	487	490	491
	507	511	513	519	540	551	567	590
	694	730	786
ICD-10 Codes:	A403	A415	A86	B259	B99	G001	G002	G009	G039	G048
	J039	J069	J129	J180	J189	J40	J690	J981	P360	P361
	P369	P279	P60	P239	P240	P249	P269	P293	R048	A879
	B019	B332
Peripartal Problems
ICD-9 Codes:	760	761	762	763	764	766	767	768
	771	772	773	774	775	776	777	778	779
ICD-10 Codes:	P005	P008	P011	P019	P020	P021	P022	P024	P025	P027
	P028	P029	P033	P038	P042	P059	P080	P101	P104	P110
	P159	P209	P210	P219	P500	P503	P524	P525	P529	P701
	P740	P749	P77	P780	P832	P90	P95	P964	P599
	P002	P018	P048	P250	P351	P550	P748	P788
Immaturity
ICD-9 Codes:	516	518	765	769	770
ICD-10 Codes:	P070	P071	P072	P073	P220	P285	P229
Malformations
ICD-9 Codes:	740	741	742	745	746	747	748	749	750	751
	752	753	755	756	757	758	759
ICD-10 Codes:	Q000	Q012	Q02	Q030	Q031	Q038	Q039	Q042	Q043	Q046
	Q049	Q059	Q189	Q200	Q201	Q203	Q210	Q211	Q212	Q213
	Q220	Q225	Q230	Q232	Q234	Q238	Q245	Q248	Q249	Q251
	Q252	Q253	Q257	Q259	Q260	Q268	Q279	Q280	Q281	Q282
	Q289	Q321	Q324	Q336	Q339	Q349	Q390	Q391	Q419	Q430
	Q431	Q438	Q442	Q445	Q447	Q458	Q600	Q601	Q602	Q606
	Q610	Q612	Q613	Q618	Q619	Q620	Q771	Q780	Q790	Q791
	Q792	Q793	Q794	Q799	Q802	Q819	Q841	Q858	Q871	Q872
	Q874	Q878	Q893	Q897	Q898	Q899	Q902	Q909	Q912	Q913
	Q916	Q917	Q933	Q934	Q935	Q972	Q999
	D821	D849	G122	Q079	Q208	Q250	Q754
	Q809	Q868	Q989	I424
SIDS
ICD-9 Codes:	798
ICD-10 Codes:	R95
All others	155	170	171	189	191	192	195	199	200	202
ICD-9 Codes:	204	205	206	207	208	212	213	215	226	228
	237	238	239	254	255	268	270	271	272	275
	276	277	279	282	284	286	288	289	330	331
	335	341	343	345	348	358	359	396	416	424
	425	427	428	429	430	431	434	437	444	453
	459	528	530	531	536	550	553	555	557	558
	560	570	571	573	580	581	583	593	695	780
	785	799	800	801	803	805	806	807	851	852
	853	854	860	861	864	869	879	900	901	904
	933	934	948	949	958	959	972	974	977	986
	994	995	996	997	998
ICD-10 Codes:	S029	S068	S069	S129	T068	T07	T179	T436	T604	T68
	T700	T71	T751	T809	C717	C719	C749	C838	C902	D180
	D432	D433	D479	D480	D699	D758	D819	D829	E559	E711
	E722	E724	E729	E760	E789	E833	E849	E880	E889	F942
	G120	G129	G709	G710	G711	G712	G931	G938	I350	I422
	I620	I671	P768	P769	P942	P960	P551	P559	P569	K449
	K562	S065	E872	G404	I639	I898	K631
